# Supplementary material for: PtNi Alloy Coated in Porous Nitrogen-Doped Carbon as Highly Efficient Catalysts for Hydrogen Evolution Reactions
Source: Molecules. 2022 Jan 14;27(2):499. doi: 10.3390/molecules27020499 (PMC8778313; doi:10.3390/molecules27020499)
Supplement: Supplementary file 1 [file molecules-27-00499-s001.zip]

Archive with 1 entries (1 files):
- molecules-1546584-supplementary.pdf
